# Supplementary material for: A Longitudinal Study on the Dynamics of Salmonella enterica Prevalence and Serovar Composition in Beef Cattle Feces and Lymph Nodes and Potential Contributing Sources from the Feedlot Environment
Source: Appl Environ Microbiol. 2023 Apr 6;89(4):e00033-23. doi: 10.1128/aem.00033-23 (PMC10132121; doi:10.1128/aem.00033-23)
Supplement: Supplemental file 2 — Supplemental material. Download aem.00033-23-s0002.xlsx, XLSX file, 0.04 MB [file aem.00033-23-s0002.xlsx]

## Sheet: Sheet1
Lab ID	Biosample	Genome	Serovar	MLST	Genotype	Study Part	Sample Type	Collection Month	Feedlot Pen	Feedlot Block
ME2L-22-43	SAMN25996071	JANRMU000000000	Anatum	64	parC	Longitudinal	Bovine Feces	July	1	7
ME2L-22-44	SAMN25996072	JANRMV000000000	Lubbock	413	parC	Longitudinal	Bovine Feces	July	2	7
ME2L-22-45	SAMN25996073	JANRMW000000000	Montevideo	138	parC, fosA7	Longitudinal	Bovine Feces	July	3	7
ME2L-22-46	SAMN25996074	JANRMX000000000	Montevideo	138	parC, fosA7	Longitudinal	Bovine Feces	June	11	9
ME2L-22-47	SAMN25996075	JANRMY000000000	Montevideo	138	parC, fosA7	Longitudinal	Bovine Feces	June	12	9
ME2L-22-48	SAMN25996076	JANRMZ000000000	Anatum	64	parC	Longitudinal	Bovine Feces	June	19	10
ME2L-22-49	SAMN25996077	JANRNA000000000	Lubbock	413	parC	Longitudinal	Bovine Feces	June	20	10
ME2L-22-50	SAMN25996078	JANRNB000000000	Cerro	367	parC	Longitudinal	Bovine Feces	June	21	10
ME2L-22-51	SAMN25996079	JANRNC000000000	Lubbock	413	parC	Longitudinal	Bovine Feces	June	29	12
ME2L-22-52	SAMN25996080	JANRND000000000	Lubbock	413	parC	Longitudinal	Bovine Feces	June	30	12
ME2L-22-53	SAMN25996081	JANRNE000000000	Lubbock	413	parC	Longitudinal	Bovine Feces	June	33	6
ME2L-22-54	SAMN25996082	JANRNF000000000	Anatum	64	parC	Longitudinal	Bovine Feces	June	41	4
ME2L-22-55	SAMN25996083	JANRNG000000000	Anatum	64	parC	Longitudinal	Bovine Feces	June	49	3
ME2L-22-56	SAMN25996084	JANRNH000000000	Montevideo	138	parC, fosA7	Longitudinal	Bovine Feces	June	57	1
ME2L-22-57	SAMN25996085	JANRNI000000000	Lubbock	413	parC	Longitudinal	Bovine Feces	June	58	1
ME2L-22-58	SAMN25996086	JANRNJ000000000	Anatum	64	parC	Longitudinal	Bovine Feces	June	60	1
ME2L-22-59	SAMN25996087	JANRNK000000000	Montevideo	138	parC, fosA7	Longitudinal	Bovine Feces	June	7	8
ME2L-22-60	SAMN25996088	JANRNL000000000	Montevideo	138	parC, fosA7	Longitudinal	Feedyard Environment	July	1	7
ME2L-22-61	SAMN25996089	JANRNM000000000	Montevideo	138	parC, fosA7	Longitudinal	Feedyard Environment	July	7	8
ME2L-22-62	SAMN25996090	JANRNN000000000	Montevideo	138	parC, fosA7	Longitudinal	Feedyard Environment	June	11	9
ME2L-22-63	SAMN25996091	JANRNO000000000	Montevideo	138	parC, fosA7	Longitudinal	Feedyard Environment	June	12	9
ME2L-22-64	SAMN25996092	JANRNP000000000	Montevideo	138	parC, fosA7	Longitudinal	Feedyard Environment	June	19	10
ME2L-22-65	SAMN25996093	JANRNQ000000000	Lubbock	413	parC	Longitudinal	Feedyard Environment	June	20	10
ME2L-22-66	SAMN25996094	JANRNR000000000	Lubbock	413	parC	Longitudinal	Feedyard Environment	June	21	10
ME2L-22-67	SAMN25996095	JANRNS000000000	Lubbock	413	parC	Longitudinal	Feedyard Environment	June	29	12
ME2L-22-68	SAMN25996096	JANRNT000000000	Lubbock	413	parC	Longitudinal	Feedyard Environment	June	30	12
ME2L-22-69	SAMN25996097	JANRNU000000000	Montevideo	138	parC, fosA7	Longitudinal	Feedyard Environment	June	4	7
ME2L-22-70	SAMN25996098	JANRNV000000000	Anatum	64	parC	Longitudinal	Feedyard Environment	June	41	4
ME2L-22-71	SAMN25996099	JANRNW000000000	Anatum	64	parC	Longitudinal	Feedyard Environment	June	49	3
ME2L-22-72	SAMN25996100	JANRNX000000000	Lubbock	413	parC	Longitudinal	Feedyard Environment	June	58	1
ME2L-22-73	SAMN25996101	JANRNY000000000	Virginia	83	parC	Longitudinal	Feedyard Environment	June	59	1
ME2L-22-74	SAMN25996102	JANRNZ000000000	Anatum	64	parC	Longitudinal	Feedyard Environment	June	60	1
ME2L-22-75	SAMN25996103	JANROA000000000	Montevideo	138	parC, fosA7	Longitudinal	Feedyard Environment	June	7	8
ME2L-22-76	SAMN25996104	JANROB000000000	Montevideo	138	parC, fosA7	Longitudinal	Feedyard Environment	June	9	9
ME2L-22-77	SAMN25996105	JANROC000000000	Anatum	64	parC	Longitudinal	Bovine Feces	July	10	9
ME2L-22-78	SAMN25996106	JANROD000000000	Montevideo	138	parC, fosA7	Longitudinal	Bovine Feces	July	11	9
ME2L-22-79	SAMN25996107	JANROE000000000	Montevideo	138	parC, fosA7	Longitudinal	Bovine Feces	July	12	9
ME2L-22-80	SAMN25996108	JANROF000000000	Anatum	64	parC	Longitudinal	Bovine Feces	July	19	10
ME2L-22-81	SAMN25996109	JANROG000000000	Lubbock	413	parC	Longitudinal	Bovine Feces	July	20	10
ME2L-22-82	SAMN25996110	JANROH000000000	Anatum	64	parC	Longitudinal	Bovine Feces	July	21	10
ME2L-22-83	SAMN25996111	JANROI000000000	Lubbock	413	parC	Longitudinal	Bovine Feces	July	22	10
ME2L-22-84	SAMN25996112	JANROJ000000000	Montevideo	138	parC, fosA7	Longitudinal	Bovine Feces	July	23	11
ME2L-22-85	SAMN25996113	JANROK000000000	Kentucky	198	parC	Longitudinal	Bovine Feces	July	27	12
ME2L-22-86	SAMN25996114	JANROL000000000	Montevideo	138	parC, fosA7	Longitudinal	Bovine Feces	July	4	7
ME2L-22-87	SAMN25996115	JANROM000000000	Montevideo	138	parC, fosA7	Longitudinal	Bovine Feces	July	7	8
ME2L-22-88	SAMN25996116	JANRON000000000	Montevideo	138	parC, fosA7	Longitudinal	Bovine Feces	July	9	9
ME2L-22-89	SAMN25996117	JANROO000000000	Anatum	64	parC	Longitudinal	Feedyard Environment	August	2	7
ME2L-22-90	SAMN25996118	JANROP000000000	Anatum	64	parC	Longitudinal	Feedyard Environment	August	3	7
ME2L-22-91	SAMN25996119	JANROQ000000000	Montevideo	138	parC, fosA7	Longitudinal	Feedyard Environment	August	4	7
ME2L-22-92	SAMN25996120	JANROR000000000	Montevideo	138	parC, fosA7	Longitudinal	Feedyard Environment	August	9	9
ME2L-22-93	SAMN25996121	JANROS000000000	Anatum	64	parC	Longitudinal	Feedyard Environment	July	10	9
ME2L-22-94	SAMN25996122	JANROT000000000	Montevideo	138	parC, fosA7	Longitudinal	Feedyard Environment	July	11	9
ME2L-22-95	SAMN25996123	JANROU000000000	Anatum	64	parC	Longitudinal	Feedyard Environment	July	12	9
ME2L-22-96	SAMN25996124	JANROV000000000	Lubbock	413	parC	Longitudinal	Feedyard Environment	July	20	10
ME2L-22-97	SAMN25996125	JANROW000000000	Montevideo	138	parC, fosA7	Longitudinal	Feedyard Environment	July	21	10
ME2L-22-98	SAMN25996126	JANROX000000000	Kentucky	198	parC	Longitudinal	Feedyard Environment	July	27	12
ME2L-22-99	SAMN25996127	JANROY000000000	Lubbock	413	parC	Longitudinal	Feedyard Environment	July	28	12
ME2L-22-100	SAMN25996128	JANROZ000000000	Montevideo	138	parC, fosA7	Longitudinal	Feedyard Environment	July	30	12
ME2L-22-101	SAMN25996129	JANRPA000000000	Montevideo	138	parC	Longitudinal	Feedyard Environment	July	31	6
ME2L-22-102	SAMN25996130	JANRPB000000000	Lubbock	413	parC	Longitudinal	Feedyard Environment	July	33	6
ME2L-22-103	SAMN25996131	JANRPC000000000	Montevideo	138	parC, fosA7	Longitudinal	Feedyard Environment	July	41	4
ME2L-22-104	SAMN25996132	JANRPD000000000	Montevideo	138	parC, fosA7	Longitudinal	Feedyard Environment	July	42	4
ME2L-22-105	SAMN25996133	JANRPE000000000	Cerro	367	parC	Longitudinal	Feedyard Environment	July	49	3
ME2L-22-106	SAMN25996134	JANRPF000000000	Lubbock	413	parC	Longitudinal	Feedyard Environment	July	50	3
ME2L-22-107	SAMN25996135	JANRPG000000000	Montevideo	138	parC, fosA7	Longitudinal	Feedyard Environment	July	57	1
ME2L-22-108	SAMN25996136	JANRPH000000000	Lubbock	413	parC	Longitudinal	Feedyard Environment	July	58	1
ME2L-22-109	SAMN25996137	JANRPI000000000	Kentucky	198	parC	Longitudinal	Feedyard Environment	July	59	1
ME2L-22-110	SAMN25996138	JANRPJ000000000	Montevideo	138	parC, fosA7	Longitudinal	Feedyard Environment	July	9	9
ME2L-22-111	SAMN25996139	JANRPK000000000	Cerro	367	parC	Longitudinal	Bovine Feces	August	1	7
ME2L-22-112	SAMN25996140	JANRPL000000000	Montevideo	138	parC, fosA7	Longitudinal	Bovine Feces	August	10	9
ME2L-22-113	SAMN25996141	JANRPM000000000	Anatum	64	parC	Longitudinal	Bovine Feces	August	11	9
ME2L-22-114	SAMN25996142	JANRPN000000000	Lubbock	413	parC	Longitudinal	Bovine Feces	August	2	7
ME2L-22-115	SAMN25996143	JANRPO000000000	Anatum	64	parC	Longitudinal	Bovine Feces	August	3	7
ME2L-22-116	SAMN25996144	JANRPP000000000	Montevideo	138	parC, fosA7	Longitudinal	Bovine Feces	August	7	8
ME2L-22-117	SAMN25996145	JANRPQ000000000	Cerro	367	parC	Longitudinal	Bovine Feces	August	9	9
ME2L-22-118	SAMN25996146	JANRPR000000000	Anatum	64	parC	Longitudinal	Bovine Feces	July	28	12
ME2L-22-119	SAMN25996147	JANRPS000000000	Kentucky	198	parC	Longitudinal	Bovine Feces	July	29	12
ME2L-22-120	SAMN25996148	JANRPT000000000	Montevideo	138	parC, fosA7	Longitudinal	Bovine Feces	July	30	12
ME2L-22-121	SAMN25996149	JANRPU000000000	Kentucky	198	parC	Longitudinal	Bovine Feces	July	31	6
ME2L-22-122	SAMN25996150	JANRPV000000000	Montevideo	138	parC, fosA7	Longitudinal	Bovine Feces	July	32	6
ME2L-22-123	SAMN25996151	JANRPW000000000	Anatum	64	parC, 16S rrsD	Longitudinal	Bovine Feces	July	34	6
ME2L-22-124	SAMN25996152	JANRPX000000000	Montevideo	138	parC, fosA7	Longitudinal	Bovine Feces	July	41	4
ME2L-22-125	SAMN25996153	JANRPY000000000	Montevideo	138	parC, fosA7	Longitudinal	Bovine Feces	July	42	4
ME2L-22-126	SAMN25996154	JANRPZ000000000	Montevideo	138	parC, fosA7	Longitudinal	Bovine Feces	July	49	3
ME2L-22-127	SAMN25996155	JANRQA000000000	Lubbock	413	parC	Longitudinal	Bovine Feces	July	50	3
ME2L-22-128	SAMN25996156	JANRQB000000000	Lubbock	413	parC	Longitudinal	Bovine Feces	July	57	1
ME2L-22-129	SAMN25996157	JANRQC000000000	Lubbock	413	parC	Longitudinal	Bovine Feces	July	58	1
ME2L-22-130	SAMN25996158	JANRQD000000000	Lubbock	413	parC	Longitudinal	Bovine Feces	July	59	1
ME2L-22-131	SAMN25996159	JANRQE000000000	Anatum	64	parC	Longitudinal	Bovine Feces	July	60	1
ME2L-22-132	SAMN25996160	JANRQF000000000	Anatum	64	parC	Longitudinal	Feedyard Environment	August	12	9
ME2L-22-133	SAMN25996161	JANRQG000000000	Montevideo	138	parC, fosA7	Longitudinal	Feedyard Environment	August	20	10
ME2L-22-134	SAMN25996162	JANRQH000000000	Montevideo	138	parC, fosA7	Longitudinal	Feedyard Environment	August	21	10
ME2L-22-135	SAMN25996163	JANRQI000000000	Montevideo	138	parC, fosA7	Longitudinal	Feedyard Environment	August	22	10
ME2L-22-136	SAMN25996164	JANRQJ000000000	Anatum	64	parC	Longitudinal	Feedyard Environment	August	27	12
ME2L-22-137	SAMN25996165	JANRQK000000000	Montevideo	138	parC, fosA7	Longitudinal	Feedyard Environment	August	28	12
ME2L-22-138	SAMN25996166	JANRQL000000000	Montevideo	138	parC, fosA7	Longitudinal	Feedyard Environment	August	31	6
ME2L-22-139	SAMN25996167	JANRQM000000000	Lubbock	413	parC	Longitudinal	Feedyard Environment	August	34	6
ME2L-22-140	SAMN25996168	JANRQN000000000	Montevideo	138	parC, fosA7	Longitudinal	Feedyard Environment	August	41	4
ME2L-22-141	SAMN25996169	JANRQO000000000	Anatum	64	parC	Longitudinal	Feedyard Environment	August	42	4
ME2L-22-142	SAMN25996170	JANRQP000000000	Kentucky	198	parC	Longitudinal	Feedyard Environment	August	57	1
ME2L-22-143	SAMN25996171	JANRQQ000000000	Kentucky	198	parC	Longitudinal	Feedyard Environment	August	59	1
ME2L-22-144	SAMN25996172	JANRQR000000000	Kentucky	198	parC	Longitudinal	Feedyard Environment	August	60	1
ME2L-22-145	SAMN25996173	JANRQS000000000	Montevideo	138	parC, fosA7	Longitudinal	Bovine Feces	August	12	9
ME2L-22-146	SAMN25996174	JANRQT000000000	Montevideo	138	parC, fosA7	Longitudinal	Bovine Feces	August	19	10
ME2L-22-147	SAMN25996175	JANRQU000000000	Montevideo	138	parC, fosA7	Longitudinal	Bovine Feces	August	20	10
ME2L-22-148	SAMN25996176	JANRQV000000000	Montevideo	138	parC, fosA7	Longitudinal	Bovine Feces	August	21	10
ME2L-22-149	SAMN25996177	JANRQW000000000	Montevideo	138	parC, fosA7	Longitudinal	Bovine Feces	August	22	10
ME2L-22-150	SAMN25996178	JANRQX000000000	Anatum	64	parC	Longitudinal	Bovine Feces	August	23	11
ME2L-22-151	SAMN25996179	JANRQY000000000	Anatum	64	parC	Longitudinal	Bovine Feces	August	27	12
ME2L-22-152	SAMN25996180	JANRQZ000000000	Anatum	64	parC	Longitudinal	Bovine Feces	August	28	12
ME2L-22-153	SAMN25996181	JANRRA000000000	Lubbock	413	parC	Longitudinal	Bovine Feces	August	29	12
ME2L-22-154	SAMN25996182	JANRRB000000000	Montevideo	138	parC, fosA7	Longitudinal	Bovine Feces	August	30	12
ME2L-22-155	SAMN25996183	JANRRC000000000	Lubbock	413	parC	Longitudinal	Bovine Feces	August	31	6
ME2L-22-156	SAMN25996184	JANRRD000000000	Anatum	64	parC	Longitudinal	Bovine Feces	August	32	6
ME2L-22-157	SAMN25996185	JANRRE000000000	Montevideo	138	parC, fosA7	Longitudinal	Bovine Feces	August	33	6
ME2L-22-158	SAMN25996186	JANRRF000000000	Montevideo	138	parC, fosA7	Longitudinal	Bovine Feces	August	34	6
ME2L-22-159	SAMN25996187	JANRRG000000000	Montevideo	138	parC, fosA7	Longitudinal	Bovine Feces	August	41	4
ME2L-22-160	SAMN25996188	JANRRH000000000	Anatum	64	parC	Longitudinal	Bovine Feces	August	42	4
ME2L-22-161	SAMN25996189	JANRRI000000000	Lubbock	413	parC	Longitudinal	Bovine Feces	August	49	3
ME2L-22-162	SAMN25996190	JANRRJ000000000	Lubbock	413	parC, fosA7	Longitudinal	Bovine Feces	August	50	3
ME2L-22-163	SAMN25996191	JANRRK000000000	Kentucky	198	parC	Longitudinal	Bovine Feces	August	57	1
ME2L-22-164	SAMN25996192	JANRRL000000000	Kentucky	198	parC	Longitudinal	Bovine Feces	August	59	1
ME2L-22-165	SAMN25996193	JANRRM000000000	Kentucky	198	parC	Longitudinal	Bovine Feces	August	60	1
ME2L-22-166	SAMN25996194	JANRRN000000000	Montevideo	138	parC, fosA7	Longitudinal	Bovine Feces	September	1	7
ME2L-22-167	SAMN25996195	JANRRO000000000	Anatum	64	parC	Longitudinal	Bovine Feces	September	10	9
ME2L-22-168	SAMN25996196	JANRRP000000000	Cerro	367	parC	Longitudinal	Bovine Feces	September	11	9
ME2L-22-169	SAMN25996197	JANRRQ000000000	Anatum	64	parC	Longitudinal	Bovine Feces	September	12	9
ME2L-22-170	SAMN25996198	JANRRR000000000	Lubbock	413	parC	Longitudinal	Bovine Feces	September	19	10
ME2L-22-171	SAMN25996199	JANRRS000000000	Anatum	64	parC	Longitudinal	Bovine Feces	September	2	7
ME2L-22-172	SAMN25996200	JANRRT000000000	Montevideo	138	parC, fosA7	Longitudinal	Bovine Feces	September	20	10
ME2L-22-173	SAMN25996201	JANRRU000000000	Montevideo	138	parC, fosA7	Longitudinal	Bovine Feces	September	21	10
ME2L-22-174	SAMN25996202	JANRRV000000000	Anatum	64	parC	Longitudinal	Bovine Feces	September	22	10
ME2L-22-175	SAMN25996203	JANRRW000000000	Kentucky	198	parC	Longitudinal	Bovine Feces	September	23	11
ME2L-22-176	SAMN25996204	JANRRX000000000	Kentucky	198	parC	Longitudinal	Bovine Feces	September	3	7
ME2L-22-177	SAMN25996205	JANRRY000000000	Kentucky	198	parC	Longitudinal	Bovine Feces	September	4	7
ME2L-22-178	SAMN25996206	JANRRZ000000000	Cerro	367	parC	Longitudinal	Bovine Feces	September	7	8
ME2L-22-179	SAMN25996207	JANRSA000000000	Anatum	64	parC	Longitudinal	Bovine Feces	September	9	9
ME2L-22-180	SAMN25996208	JANRSB000000000	Anatum	64	parC	Longitudinal	Bovine Feces	September	27	12
ME2L-22-181	SAMN25996209	JANRSC000000000	Anatum	64	parC	Longitudinal	Bovine Feces	September	28	12
ME2L-22-182	SAMN25996210	JANRSD000000000	Montevideo	138	parC, fosA7	Longitudinal	Bovine Feces	September	29	12
ME2L-22-183	SAMN25996211	JANRSE000000000	Lubbock	413	parC	Longitudinal	Bovine Feces	September	30	12
ME2L-22-184	SAMN25996212	JANRSF000000000	Montevideo	138	parC, fosA7	Longitudinal	Bovine Feces	September	33	6
ME2L-22-185	SAMN25996213	JANRSG000000000	Anatum	64	parC	Longitudinal	Bovine Feces	September	34	6
ME2L-22-186	SAMN25996214	JANRSH000000000	Montevideo	138	parC, fosA7	Longitudinal	Bovine Feces	September	41	4
ME2L-22-187	SAMN25996215	JANRSI000000000	Lubbock	413	parC	Longitudinal	Bovine Feces	September	42	4
ME2L-22-188	SAMN25996216	JANRSJ000000000	Kentucky	198	parC	Longitudinal	Bovine Feces	September	49	3
ME2L-22-189	SAMN25996217	JANRSK000000000	Lubbock	413	parC	Longitudinal	Bovine Feces	September	50	3
ME2L-22-190	SAMN25996218	JANRSL000000000	Kentucky	198	parC	Longitudinal	Bovine Feces	September	57	1
ME2L-22-191	SAMN25996219	JANRSM000000000	Lubbock	413	parC	Longitudinal	Bovine Feces	September	58	1
ME2L-22-192	SAMN25996220	JANRSN000000000	Kentucky	198	parC	Longitudinal	Bovine Feces	September	59	1
ME2L-22-193	SAMN25996221	JANRSO000000000	Kentucky	198	parC	Longitudinal	Bovine Feces	September	60	1
ME2L-22-194	SAMN25996222	JANRSP000000000	Montevideo	138	parC, fosA7	Longitudinal	Feedyard Environment	September	1	7
ME2L-22-195	SAMN25996223	JANRSQ000000000	Montevideo	138	parC, fosA7	Longitudinal	Feedyard Environment	September	10	9
ME2L-22-196	SAMN25996224	JANRSR000000000	Montevideo	138	parC, fosA7	Longitudinal	Feedyard Environment	September	11	9
ME2L-22-197	SAMN25996225	JANRSS000000000	Montevideo	138	parC, fosA7	Longitudinal	Feedyard Environment	September	12	9
ME2L-22-198	SAMN25996226	JANRST000000000	Anatum	64	parC	Longitudinal	Feedyard Environment	September	19	10
ME2L-22-199	SAMN25996227	JANRSU000000000	Montevideo	138	parC, fosA7	Longitudinal	Feedyard Environment	September	2	7
ME2L-22-200	SAMN25996228	JANRSV000000000	Montevideo	138	parC, fosA7	Longitudinal	Feedyard Environment	September	20	10
ME2L-22-201	SAMN25996229	JANRSW000000000	Anatum	64	parC	Longitudinal	Feedyard Environment	September	23	11
ME2L-22-202	SAMN25996230	JANRSX000000000	Anatum	64	parC	Longitudinal	Feedyard Environment	September	27	12
ME2L-22-203	SAMN25996231	JANRSY000000000	Anatum	64	parC	Longitudinal	Feedyard Environment	September	28	12
ME2L-22-204	SAMN25996232	JANRSZ000000000	Montevideo	138	parC, fosA7	Longitudinal	Feedyard Environment	September	29	12
ME2L-22-205	SAMN25996233	JANRTA000000000	Anatum	64	parC	Longitudinal	Feedyard Environment	September	3	7
ME2L-22-206	SAMN25996234	JANRTB000000000	Kentucky	198	parC	Longitudinal	Feedyard Environment	September	31	6
ME2L-22-207	SAMN25996235	JANRTC000000000	Kentucky	198	parC	Longitudinal	Feedyard Environment	September	32	6
ME2L-22-208	SAMN25996236	JANRTD000000000	Anatum	64	parC	Longitudinal	Feedyard Environment	September	34	6
ME2L-22-209	SAMN25996237	JANRTE000000000	Montevideo	138	parC, fosA7	Longitudinal	Feedyard Environment	September	4	7
ME2L-22-210	SAMN25996238	JANRTF000000000	Montevideo	138	parC, fosA7	Longitudinal	Feedyard Environment	September	41	4
ME2L-22-211	SAMN25996239	JANRTG000000000	Kentucky	198	parC	Longitudinal	Feedyard Environment	September	7	8
ME2L-22-212	SAMN25996240	JANRTH000000000	Montevideo	138	parC, fosA7	Longitudinal	Feedyard Environment	September	9	9
ME2L-22-213	SAMN25996241	JANRTI000000000	Montevideo	138	parC, fosA7	Longitudinal	Bovine Feces	October	1	7
ME2L-22-214	SAMN25996242	JANRTJ000000000	Montevideo	138	parC, fosA7	Longitudinal	Bovine Feces	October	10	9
ME2L-22-215	SAMN25996243	JANRTK000000000	Kentucky	198	parC	Longitudinal	Bovine Feces	October	11	9
ME2L-22-216	SAMN25996244	JANRTL000000000	Montevideo	138	parC, fosA7	Longitudinal	Bovine Feces	October	19	10
ME2L-22-217	SAMN25996245	JANRTM000000000	Kentucky	198	parC	Longitudinal	Bovine Feces	October	2	7
ME2L-22-218	SAMN25996246	JANRTN000000000	Anatum	64	parC	Longitudinal	Bovine Feces	October	20	10
ME2L-22-219	SAMN25996247	JANRTO000000000	Kentucky	198	parC	Longitudinal	Bovine Feces	October	21	10
ME2L-22-220	SAMN25996248	JANRTP000000000	Kentucky	198	parC	Longitudinal	Bovine Feces	October	22	10
ME2L-22-221	SAMN25996249	JANRTQ000000000	Kentucky	198	parC	Longitudinal	Bovine Feces	October	23	11
ME2L-22-222	SAMN25996250	JANRTR000000000	Kentucky	198	parC	Longitudinal	Bovine Feces	October	27	12
ME2L-22-223	SAMN25996251	JANRTS000000000	Cerro	367	parC	Longitudinal	Bovine Feces	October	28	12
ME2L-22-224	SAMN25996252	JANRTT000000000	Kentucky	198	parC	Longitudinal	Bovine Feces	October	3	7
ME2L-22-225	SAMN25996253	JANRTU000000000	Kentucky	198	parC	Longitudinal	Bovine Feces	October	30	12
ME2L-22-226	SAMN25996254	JANRTV000000000	Kentucky	198	parC	Longitudinal	Bovine Feces	October	31	6
ME2L-22-227	SAMN25996255	JANRTW000000000	Kentucky	198	parC	Longitudinal	Bovine Feces	October	32	6
ME2L-22-228	SAMN25996256	JANRTX000000000	Montevideo	138	parC, fosA7	Longitudinal	Bovine Feces	October	33	6
ME2L-22-229	SAMN25996257	JANRTY000000000	Kentucky	198	parC	Longitudinal	Bovine Feces	October	34	6
ME2L-22-230	SAMN25996258	JANRTZ000000000	Anatum	64	parC, 16S rrsD	Longitudinal	Bovine Feces	October	4	7
ME2L-22-231	SAMN25996259	JANRUA000000000	Kentucky	198	parC	Longitudinal	Bovine Feces	October	7	8
ME2L-22-232	SAMN25996260	JANRUB000000000	Montevideo	138	parC, fosA7	Longitudinal	Bovine Feces	October	9	9
ME2L-22-233	SAMN25996261	JANRUC000000000	Montevideo	138	parC, fosA7	Longitudinal	Feedyard Environment	October	1	7
ME2L-22-234	SAMN25996262	JANRUD000000000	Montevideo	138	parC, fosA7	Longitudinal	Feedyard Environment	October	10	9
ME2L-22-235	SAMN25996263	JANRUE000000000	Montevideo	138	parC, fosA7	Longitudinal	Feedyard Environment	October	11	9
ME2L-22-236	SAMN25996264	JANRUF000000000	Montevideo	138	parC, fosA7	Longitudinal	Feedyard Environment	October	2	7
ME2L-22-237	SAMN25996265	JANRUG000000000	Kentucky	198	parC	Longitudinal	Feedyard Environment	October	20	10
ME2L-22-238	SAMN25996266	JANRUH000000000	Kentucky	198	parC	Longitudinal	Feedyard Environment	October	22	10
ME2L-22-239	SAMN25996267	JANRUI000000000	Montevideo	138	parC, fosA7	Longitudinal	Feedyard Environment	October	23	11
ME2L-22-240	SAMN25996268	JANRUJ000000000	Montevideo	138	parC, fosA7	Longitudinal	Feedyard Environment	October	27	12
ME2L-22-241	SAMN25996269	JANRUK000000000	Kentucky	198	parC	Longitudinal	Feedyard Environment	October	28	12
ME2L-22-242	SAMN25996270	JANRUL000000000	Kentucky	198	parC	Longitudinal	Feedyard Environment	September	49	3
ME2L-22-243	SAMN25996271	JANRUM000000000	Kentucky	198	parC	Longitudinal	Feedyard Environment	September	57	1
ME2L-22-244	SAMN25996272	JANRUN000000000	Kentucky	198	parC	Longitudinal	Feedyard Environment	September	58	1
ME2L-22-245	SAMN25996273	JANRUO000000000	Kentucky	198	parC	Longitudinal	Feedyard Environment	September	59	1
ME2L-22-246	SAMN25996274	JANRUP000000000	Kentucky	198	parC	Longitudinal	Feedyard Environment	September	60	1
ME2L-22-247	SAMN25996275	JANRUQ000000000	Montevideo	138	parC, fosA7	Longitudinal	Feedyard Environment	November	1	7
ME2L-22-248	SAMN25996276	JANRUR000000000	Anatum	64	parC	Longitudinal	Feedyard Environment	November	19	10
ME2L-22-249	SAMN25996277	JANRUS000000000	Anatum	64	parC	Longitudinal	Feedyard Environment	November	2	7
ME2L-22-250	SAMN25996278	JANRUT000000000	Kentucky	198	parC	Longitudinal	Feedyard Environment	November	20	10
ME2L-22-251	SAMN25996279	JANRUU000000000	Kentucky	198	parC	Longitudinal	Feedyard Environment	November	21	10
ME2L-22-252	SAMN25996280	JANRUV000000000	Cerro	367	parC	Longitudinal	Feedyard Environment	November	22	10
ME2L-22-253	SAMN25996281	JANRUW000000000	Anatum	64	parC	Longitudinal	Feedyard Environment	November	27	12
ME2L-22-254	SAMN25996282	JANRUX000000000	Kentucky	198	parC	Longitudinal	Feedyard Environment	November	28	12
ME2L-22-255	SAMN25996283	JANRUY000000000	Anatum	64	parC, 16S rrsD	Longitudinal	Feedyard Environment	November	4	7
ME2L-22-256	SAMN25996284	JANRUZ000000000	Kentucky	198	parC	Longitudinal	Feedyard Environment	November	9	9
ME2L-22-257	SAMN25996285	JANRVA000000000	Montevideo	138	parC, fosA7	Longitudinal	Feedyard Environment	October	30	12
ME2L-22-258	SAMN25996286	JANRVB000000000	Montevideo	138	parC, fosA7	Longitudinal	Feedyard Environment	October	31	6
ME2L-22-259	SAMN25996287	JANRVC000000000	Montevideo	138	parC, fosA7	Longitudinal	Feedyard Environment	October	34	6
ME2L-22-260	SAMN25996288	JANRVD000000000	Kentucky	198	parC	Longitudinal	Feedyard Environment	October	41	4
ME2L-22-261	SAMN25996289	JANRVE000000000	Kentucky	198	parC	Longitudinal	Feedyard Environment	October	42	4
ME2L-22-262	SAMN25996290	JANRVF000000000	Kentucky	198	parC	Longitudinal	Feedyard Environment	October	49	3
ME2L-22-263	SAMN25996291	JANRVG000000000	Cerro	367	parC	Longitudinal	Feedyard Environment	October	50	3
ME2L-22-264	SAMN25996292	JANRVH000000000	Kentucky	198	parC	Longitudinal	Feedyard Environment	October	59	1
ME2L-22-265	SAMN25996293	JANRVI000000000	Montevideo	138	parC, fosA7	Longitudinal	Feedyard Environment	October	60	1
ME2L-22-266	SAMN25996294	JANRVJ000000000	Kentucky	198	parC	Extra Sampling	Feedyard Environment	October	1	7
ME2L-22-267	SAMN25996295	JANRVK000000000	Kentucky	198	parC	Extra Sampling	Feedyard Environment	October	10	9
ME2L-22-268	SAMN25996296	JANRVL000000000	Kentucky	198	parC	Extra Sampling	Feedyard Environment	October	11	9
ME2L-22-269	SAMN25996297	JANRVM000000000	Kentucky	198	parC	Extra Sampling	Feedyard Environment	October	12	9
ME2L-22-270	SAMN25996298	JANRVN000000000	Anatum	64	pansuceptible	Extra Sampling	Feedyard Environment	October	4	7
ME2L-22-271	SAMN25996299	JANRVO000000000	Kentucky	198	parC	Extra Sampling	Feedyard Environment	October	7	8
ME2L-22-272	SAMN25996300	JANRVP000000000	Montevideo	138	parC, fosA7	Extra Sampling	Feedyard Environment	October	9	9
ME2L-22-273	SAMN25996301	JANRVQ000000000	Cerro	367	parC	Extra Sampling	Feedyard Environment	October	19	10
ME2L-22-274	SAMN25996302	JANRVR000000000	Kentucky	198	parC	Extra Sampling	Feedyard Environment	October	20	10
ME2L-22-275	SAMN25996303	JANRVS000000000	Kentucky	198	parC	Extra Sampling	Feedyard Environment	October	21	10
ME2L-22-276	SAMN25996304	JANRVT000000000	Kentucky	198	parC	Extra Sampling	Feedyard Environment	October	22	10
ME2L-22-277	SAMN25996305	JANRVU000000000	Montevideo	138	parC, fosA7	Extra Sampling	Feedyard Environment	October	23	11
ME2L-22-278	SAMN25996306	JANRVV000000000	Montevideo	138	parC, fosA7	Extra Sampling	Feedyard Environment	October	27	12
ME2L-22-279	SAMN25996307	JANRVW000000000	Kentucky	198	parC	Extra Sampling	Feedyard Environment	October	29	12
ME2L-22-280	SAMN25996308	JANRVX000000000	Kentucky	198	parC	Extra Sampling	Feedyard Environment	October	30	12
ME2L-22-281	SAMN25996309	JANRVY000000000	Anatum	64	parC	Longitudinal	Bovine Feces	October	41	4
ME2L-22-282	SAMN25996310	JANRVZ000000000	Kentucky	198	parC	Longitudinal	Bovine Feces	October	42	4
ME2L-22-283	SAMN25996311	JANRWA000000000	Kentucky	198	parC	Longitudinal	Bovine Feces	October	49	3
ME2L-22-284	SAMN25996312	JANRWB000000000	Kentucky	198	parC	Longitudinal	Bovine Feces	October	50	3
ME2L-22-285	SAMN25996313	JANRWC000000000	Kentucky	198	parC	Extra Sampling	Bovine Feces	October	1	7
ME2L-22-286	SAMN25996314	JANRWD000000000	Anatum	64	parC	Extra Sampling	Bovine Feces	October	11	9
ME2L-22-287	SAMN25996315	JANRWE000000000	Anatum	64	parC	Extra Sampling	Bovine Feces	October	12	9
ME2L-22-288	SAMN25996316	JANRWF000000000	Anatum	64	parC	Extra Sampling	Bovine Feces	October	2	7
ME2L-22-289	SAMN25996317	JANRWG000000000	Anatum	64	parC	Extra Sampling	Bovine Feces	October	3	7
ME2L-22-290	SAMN25996318	JANRWH000000000	Kentucky	198	parC	Extra Sampling	Bovine Feces	October	4	7
ME2L-22-291	SAMN25996319	JANRWI000000000	Lubbock	413	parC	Longitudinal	Feedyard Environment	December	1	7
ME2L-22-292	SAMN25996320	JANRWJ000000000	Kentucky	198	parC	Longitudinal	Feedyard Environment	December	10	9
ME2L-22-293	SAMN25996321	JANRWK000000000	Anatum	64	parC	Longitudinal	Feedyard Environment	December	11	9
ME2L-22-294	SAMN25996322	JANRWL000000000	Kentucky	198	parC	Longitudinal	Feedyard Environment	December	12	9
ME2L-22-295	SAMN25996323	JANRWM000000000	Kentucky	198	parC	Longitudinal	Feedyard Environment	December	19	10
ME2L-22-296	SAMN25996324	JANRWN000000000	Montevideo	138	parC, fosA7	Longitudinal	Feedyard Environment	December	2	7
ME2L-22-297	SAMN25996325	JANRWO000000000	Kentucky	198	parC	Longitudinal	Feedyard Environment	December	20	10
ME2L-22-298	SAMN25996326	JANRWP000000000	Kentucky	198	parC	Longitudinal	Feedyard Environment	December	21	10
ME2L-22-299	SAMN25996327	JANRWQ000000000	Cerro	367	parC	Longitudinal	Feedyard Environment	December	22	10
ME2L-22-300	SAMN25996328	JANRWR000000000	Cerro	367	parC	Longitudinal	Feedyard Environment	December	23	11
ME2L-22-301	SAMN25996329	JANRWS000000000	Kentucky	198	parC	Longitudinal	Feedyard Environment	December	27	12
ME2L-22-302	SAMN25996330	JANRWT000000000	Kentucky	198	parC	Longitudinal	Feedyard Environment	December	28	12
ME2L-22-303	SAMN25996331	JANRWU000000000	Cerro	367	parC	Longitudinal	Feedyard Environment	December	3	7
ME2L-22-304	SAMN25996332	JANRWV000000000	Montevideo	138	parC, fosA7	Longitudinal	Feedyard Environment	December	30	12
ME2L-22-305	SAMN25996333	JANRWW000000000	Kentucky	198	parC	Longitudinal	Feedyard Environment	December	4	7
ME2L-22-306	SAMN25996334	JANRWX000000000	Kentucky	198	parC	Longitudinal	Feedyard Environment	December	7	8
ME2L-22-307	SAMN25996335	JANRWY000000000	Kentucky	198	parC	Longitudinal	Feedyard Environment	December	9	9
ME2L-22-308	SAMN25996336	JANRWZ000000000	Cerro	367	parC	Longitudinal	Feedyard Environment	November	30	12
ME2L-22-309	SAMN25996337	JANRXA000000000	Kentucky	198	parC	Longitudinal	Feedyard Environment	November	31	6
ME2L-22-310	SAMN25996338	JANRXB000000000	Kentucky	198	parC	Longitudinal	Feedyard Environment	November	41	4
ME2L-22-311	SAMN25996339	JANRXC000000000	Montevideo	138	parC, fosA7	Longitudinal	Bovine Feces	December	1	7
ME2L-22-312	SAMN25996340	JANRXD000000000	Montevideo	138	parC, fosA7	Longitudinal	Bovine Feces	December	2	7
ME2L-22-313	SAMN25996341	JANRXE000000000	Cerro	367	parC	Longitudinal	Bovine Feces	December	3	7
ME2L-22-314	SAMN25996342	JANRXF000000000	Kentucky	198	parC	Longitudinal	Bovine Feces	November	1	7
ME2L-22-315	SAMN25996343	JANRXG000000000	Kentucky	198	parC	Longitudinal	Bovine Feces	November	10	9
ME2L-22-316	SAMN25996344	JANRXH000000000	Montevideo	138	parC, fosA7	Longitudinal	Bovine Feces	November	11	9
ME2L-22-317	SAMN25996345	JANRXI000000000	Kentucky	198	parC	Longitudinal	Bovine Feces	November	19	10
ME2L-22-318	SAMN25996346	JANRXJ000000000	Kentucky	198	parC	Longitudinal	Bovine Feces	November	2	7
ME2L-22-319	SAMN25996347	JANRXK000000000	Kentucky	198	parC	Longitudinal	Bovine Feces	November	20	10
ME2L-22-320	SAMN25996348	JANRXL000000000	Kentucky	198	parC	Longitudinal	Bovine Feces	November	21	10
ME2L-22-321	SAMN25996349	JAOUSC000000000	Cerro	367	parC	Longitudinal	Bovine Feces	November	22	10
ME2L-22-322	SAMN25996350	JANRXM000000000	Kentucky	198	parC	Longitudinal	Bovine Feces	November	23	11
ME2L-22-323	SAMN25996351	JANRXN000000000	Anatum	64	parC	Longitudinal	Bovine Feces	November	27	12
ME2L-22-324	SAMN25996352	JANRXO000000000	Kentucky	198	parC	Longitudinal	Bovine Feces	November	28	12
ME2L-22-325	SAMN25996353	JANRXP000000000	Montevideo	138	parC, fosA7	Longitudinal	Bovine Feces	November	3	7
ME2L-22-326	SAMN25996354	JAOUSB000000000	Cerro	367	parC, fosA7	Longitudinal	Bovine Feces	November	30	12
ME2L-22-327	SAMN25996355	JANRXQ000000000	Anatum	64	parC	Longitudinal	Bovine Feces	November	31	6
ME2L-22-328	SAMN25996356	JANRXR000000000	Kentucky	198	parC	Longitudinal	Bovine Feces	November	32	6
ME2L-22-329	SAMN25996357	JANRXS000000000	Anatum	64	parC	Longitudinal	Bovine Feces	November	33	6
ME2L-22-330	SAMN25996358	JANRXT000000000	Kentucky	198	parC	Longitudinal	Bovine Feces	November	34	6
ME2L-22-331	SAMN25996359	JANRXU000000000	Anatum	64	parC, fosA7	Longitudinal	Bovine Feces	November	4	7
ME2L-22-332	SAMN25996360	JANRXV000000000	Kentucky	198	parC	Longitudinal	Bovine Feces	November	42	4
ME2L-22-333	SAMN25996361	JANRXW000000000	Anatum	64	parC	Longitudinal	Bovine Feces	November	7	8
ME2L-22-334	SAMN25996362	JANRXX000000000	Kentucky	198	parC	Longitudinal	Bovine Feces	November	9	9
ME2L-22-335	SAMN25996363	JANRXY000000000	Anatum	64	parC	Extra Sampling	Bovine Feces	October	22	10
ME2L-22-336	SAMN25996364	JANRXZ000000000	Montevideo	138	parC, fosA7	Extra Sampling	Bovine Feces	October	23	11
ME2L-22-337	SAMN25996365	JANRYA000000000	Kentucky	198	parC	Extra Sampling	Bovine Feces	October	27	12
ME2L-22-338	SAMN25996366	JANRYB000000000	Kentucky	198	parC	Extra Sampling	Bovine Feces	October	28	12
ME2L-22-339	SAMN25996367	JANRYC000000000	Kentucky	198	parC	Extra Sampling	Bovine Feces	October	29	12
ME2L-22-340	SAMN25996368	JANRYD000000000	Kentucky	198	parC	Extra Sampling	Bovine Feces	October	30	12
ME2L-22-341	SAMN25996369	JANRYE000000000	Montevideo	138	parC, fosA7	Longitudinal	Bovine Feces	August	4	7
ME2L-22-342	SAMN25996370	JANRYF000000000	Cerro	367	parC	Longitudinal	Bovine Feces	December	22	10
ME2L-22-343	SAMN25996371	JANRYG000000000	Cerro	367	parC	Longitudinal	Bovine Feces	December	23	11
ME2L-22-344	SAMN25996372	JANRYH000000000	Kentucky	198	parC	Longitudinal	Bovine Feces	December	27	12
ME2L-22-345	SAMN25996373	JANRYI000000000	Kentucky	198	parC	Longitudinal	Bovine Feces	December	28	12
ME2L-22-346	SAMN25996374	JANRYJ000000000	Cerro	367	parC	Longitudinal	Bovine Feces	December	29	12
ME2L-22-347	SAMN25996375	JANRYK000000000	Anatum	64	parC	Longitudinal	Bovine Feces	December	30	12
ME2L-22-348	SAMN25996376	JANRYL000000000	Anatum	64	parC	Longitudinal	Bovine Feces	October	12	9
ME2L-22-349	SAMN25996377	JANRYM000000000	Lubbock	413	parC	Longitudinal	Bovine Feces	October	29	12
ME2L-22-350	SAMN25996378	JANRYN000000000	Montevideo	138	parC, fosA7	Extra Sampling	Bovine Feces	October	10	9
ME2L-22-351	SAMN25996379	JANRYO000000000	Montevideo	138	parC, fosA7	Extra Sampling	Bovine Feces	October	7	8
ME2L-22-352	SAMN25996380	JANRYP000000000	Kentucky	198	parC	Extra Sampling	Bovine Feces	October	9	9
ME2L-22-353	SAMN25996381	JANRYQ000000000	Kentucky	198	parC	Longitudinal	Bovine Feces	September	31	6
ME2L-22-354	SAMN25996382	JANRYR000000000	Kentucky	198	parC	Longitudinal	Bovine Feces	September	32	6
ME2L-22-355	SAMN25996383	JANRYS000000000	Cerro	367	parC	Longitudinal	Feedyard Environment	November	12	9
ME2L-22-356	SAMN25996384	JANRYT000000000	Montevideo	138	parC, fosA7	Longitudinal	Feedyard Environment	November	29	12
ME2L-22-357	SAMN25996385	JANRYU000000000	Montevideo	138	parC, fosA7	Longitudinal	Feedyard Environment	October	12	9
ME2L-22-358	SAMN25996386	JANRYV000000000	Kentucky	198	parC	Longitudinal	Feedyard Environment	October	21	10
ME2L-22-359	SAMN25996387	JANRYW000000000	Kentucky	198	parC	Longitudinal	Feedyard Environment	October	32	6
ME2L-22-360	SAMN25996388	JANRYX000000000	Montevideo	138	parC, fosA7	Longitudinal	Feedyard Environment	October	33	6
ME2L-22-361	SAMN25996389	JANRYY000000000	Kentucky	198	parC	Longitudinal	Feedyard Environment	October	7	8
ME2L-22-362	SAMN25996390	JANRYZ000000000	Kentucky	198	parC	Longitudinal	Feedyard Environment	October	9	9
ME2L-22-363	SAMN25996391	JANRZA000000000	Montevideo	138	parC, fosA7	Extra Sampling	Feedyard Environment	October	3	7
ME2L-22-364	SAMN25996392	JANRZB000000000	Kentucky	198	parC	Extra Sampling	Feedyard Environment	October	28	12
ME2L-22-365	SAMN25996393	JANRZC000000000	Montevideo	138	parC, fosA7	Longitudinal	Feedyard Environment	September	21	10
ME2L-22-366	SAMN25996394	JANRZD000000000	Kentucky	198	parC	Longitudinal	Feedyard Environment	September	22	10
ME2L-22-367	SAMN25996395	JANRZE000000000	Anatum	64	parC	Longitudinal	Feedyard Environment	September	30	12
ME2L-22-368	SAMN25996396	JANRZF000000000	Lubbock	413	pansuceptible	Longitudinal	Feedyard Environment	September	42	4
ME2L-22-369	SAMN25996397	JANRZG000000000	Kentucky	198	parC	Longitudinal	Bovine Subiliac Lymph Nodes	December	7	8
ME2L-22-370	SAMN25996398	JANRZH000000000	Cerro	367	parC	Longitudinal	Bovine Subiliac Lymph Nodes	December	3	7
ME2L-22-371	SAMN25996399	JANRZI000000000	Anatum	64	parC	Longitudinal	Bovine Subiliac Lymph Nodes	December	12	9
ME2L-22-372	SAMN25996400	JANRZJ000000000	Anatum	64	parC	Longitudinal	Bovine Subiliac Lymph Nodes	December	29	12
ME2L-22-373	SAMN25996401	JANRZK000000000	Anatum	64	parC	Longitudinal	Bovine Subiliac Lymph Nodes	December	11	9
ME2L-22-374	SAMN25996402	JANRZL000000000	Cerro	367	parC	Longitudinal	Bovine Subiliac Lymph Nodes	December	7	8
ME2L-22-375	SAMN25996403	JANRZM000000000	Montevideo	138	parC, fosA7	Longitudinal	Feed	July	10	9
ME2L-22-376	SAMN25996404	JANRZN000000000	Derby	40	parC, fosA7	Longitudinal	Feed	July	9	9
ME2L-22-377	SAMN25996405	JANRZO000000000	Cerro	367	parC	Longitudinal	Feed	August	23	11
ME2L-22-378	SAMN25996406	JANRZP000000000	Kentucky	198	parC	Longitudinal	Feed	August	29	12
ME2L-22-379	SAMN25996407	JANRZQ000000000	Kentucky	198	parC	Longitudinal	Feed	August	31	6
ME2L-22-380	SAMN25996408	JANRZR000000000	Montevideo	138	parC, fosA7	Longitudinal	Feed	August	41	4
ME2L-22-381	SAMN25996409	JANRZS000000000	Kentucky	198	parC	Longitudinal	Feed	August	50	3
ME2L-22-382	SAMN25996410	JANRZT000000000	Senftenberg	14	parC	Longitudinal	Feed	July	11	9
ME2L-22-383	SAMN25996411	JANRZU000000000	Montevideo	138	parC, fosA7	Longitudinal	Feed	July	12	9
ME2L-22-384	SAMN25996412	JANRZV000000000	Montevideo	138	parC, fosA7	Longitudinal	Feed	July	19	10
ME2L-22-385	SAMN25996413	JANRZW000000000	Montevideo	138	parC, fosA7	Longitudinal	Feed	July	28	12
ME2L-22-386	SAMN25996414	JANRZX000000000	Kentucky	198	parC	Longitudinal	Feed	July	42	4
ME2L-22-387	SAMN25996415	JANRZY000000000	Montevideo	138	parC, fosA7	Longitudinal	Feed	October	23	11
ME2L-22-388	SAMN25996416	JANRZZ000000000	Kentucky	198	parC	Longitudinal	Feed	October	31	6
ME2L-22-389	SAMN25996417	JANSAA000000000	Cerro	367	parC	Longitudinal	Feed	October	33	6
ME2L-22-390	SAMN25996418	JANSAB000000000	Kentucky	198	parC	Longitudinal	Feed	October	7	8
ME2L-22-391	SAMN25996419	JANSAC000000000	Cerro	367	parC	Longitudinal	Feed	October	9	9
ME2L-22-392	SAMN25996420	JANSAD000000000	Kentucky	198	parC	Longitudinal	Feed	September	19	10
ME2L-22-393	SAMN25996421	JANSAE000000000	Montevideo	138	parC, fosA7	Longitudinal	Feed	September	21	10
ME2L-22-394	SAMN25996422	JANSAF000000000	Kentucky	198	parC	Longitudinal	Feed	September	4	7
ME2L-22-395	SAMN25996423	JANSAG000000000	Kentucky	198	parC	Longitudinal	Feed	September	42	4
ME2L-22-396	SAMN25996424	JANSAH000000000	Kentucky	198	parC	Longitudinal	Feed	September	50	3
ME2L-22-397	SAMN25996425	JANSAI000000000	Kentucky	198	parC	Longitudinal	Feed	September	58	1
ME2L-22-398	SAMN25996426	JANSAJ000000000	Montevideo	138	parC, fosA7	Longitudinal	Feed	September	7	8
ME2L-22-399	SAMN25996427	JANSAK000000000	Montevideo	138	parC, fosA7	Longitudinal	Water	August	1	7
ME2L-22-400	SAMN25996428	JANSAL000000000	Anatum	64	parC	Longitudinal	Water	August	2	7
ME2L-22-401	SAMN25996429	JANSAM000000000	Montevideo	138	parC, fosA7	Longitudinal	Water	August	30	12
ME2L-22-402	SAMN25996430	JANSAN000000000	Montevideo	138	parC, fosA7	Longitudinal	Water	July	30	12
ME2L-22-403	SAMN25996431	JANSAO000000000	Cerro	367	parC	Longitudinal	Bovine Subiliac Lymph Nodes	November	33	6
ME2L-22-404	SAMN25996432	JANSAP000000000	Anatum	64	parC	Longitudinal	Bovine Subiliac Lymph Nodes	November	33	6
ME2L-22-405	SAMN25996433	JANSAQ000000000	Kentucky	198	parC	Longitudinal	Bovine Subiliac Lymph Nodes	November	42	4
ME2L-22-406	SAMN25996434	JANSAR000000000	Anatum	64	parC	Longitudinal	Bovine Subiliac Lymph Nodes	November	34	6
ME2L-22-407	SAMN25996435	JANSAS000000000	Kentucky	198	parC	Longitudinal	Bovine Subiliac Lymph Nodes	November	32	6
ME2L-22-408	SAMN25996436	JANSAT000000000	Kentucky	198	parC	Longitudinal	Bovine Subiliac Lymph Nodes	November	34	6
ME2L-22-409	SAMN25996437	JANSAU000000000	Kentucky	198	parC	Longitudinal	Bovine Subiliac Lymph Nodes	November	32	6
ME2L-22-410	SAMN25996438	JANSAV000000000	Lubbock	413	parC	Longitudinal	Bovine Subiliac Lymph Nodes	November	34	6
ME2L-22-411	SAMN25996439	JANSAW000000000	Anatum	64	parC	Longitudinal	Bovine Subiliac Lymph Nodes	November	41	4
ME2L-22-412	SAMN25996440	JANSAX000000000	Anatum	64	parC	Longitudinal	Bovine Subiliac Lymph Nodes	November	33	6
ME2L-22-413	SAMN25996441	JANSAY000000000	Montevideo	138	parC, fosA7	Longitudinal	Bovine Subiliac Lymph Nodes	November	34	6
ME2L-22-414	SAMN25996442	JANSAZ000000000	Kentucky	198	parC	Longitudinal	Bovine Subiliac Lymph Nodes	October	49	3
ME2L-22-415	SAMN25996443	JANSBA000000000	Anatum	64	parC	Longitudinal	Bovine Subiliac Lymph Nodes	October	50	3
ME2L-22-416	SAMN25996444	JANSBB000000000	Kentucky	198	parC	Longitudinal	Bovine Subiliac Lymph Nodes	October	50	3
ME2L-22-417	SAMN25996445	JANSBC000000000	Montevideo	138	parC, fosA7	Longitudinal	Bovine Subiliac Lymph Nodes	October	50	3
ME2L-22-418	SAMN25996446	JANSBD000000000	Kentucky	198	parC	Longitudinal	Bovine Subiliac Lymph Nodes	October	49	3
ME2L-22-419	SAMN25996447	JANSBE000000000	Kentucky	198	parC	Longitudinal	Bovine Subiliac Lymph Nodes	December	9	9
ME2L-22-420	SAMN25996448	JANSBF000000000	Kentucky	198	parC	Longitudinal	Bovine Subiliac Lymph Nodes	December	9	9
ME2L-22-421	SAMN25996449	JANSBG000000000	Kentucky	198	parC	Longitudinal	Bovine Subiliac Lymph Nodes	December	11	9
ME2L-22-422	SAMN25996450	JANSBH000000000	Anatum	64	parC	Longitudinal	Bovine Subiliac Lymph Nodes	December	10	9
ME2L-22-423	SAMN25996451	JANSBI000000000	Anatum	64	parC	Longitudinal	Bovine Subiliac Lymph Nodes	December	4	7
ME2L-22-424	SAMN25996452	JANSBJ000000000	Lubbock	413	parC	Longitudinal	Bovine Subiliac Lymph Nodes	December	2	7
ME2L-22-425	SAMN25996453	JANSBK000000000	Anatum	64	parC	Longitudinal	Bovine Subiliac Lymph Nodes	December	2	7
ME2L-22-426	SAMN25996454	JANSBL000000000	Anatum	64	parC	Longitudinal	Bovine Subiliac Lymph Nodes	December	10	9
ME2L-22-427	SAMN25996455	JANSBM000000000	Kentucky	198	parC	Longitudinal	Bovine Subiliac Lymph Nodes	December	11	9
ME2L-22-428	SAMN25996456	JANSBN000000000	Anatum	64	parC	Longitudinal	Bovine Subiliac Lymph Nodes	December	2	7
ME2L-22-429	SAMN25996457	JANSBO000000000	Lubbock	413	parC	Longitudinal	Bovine Subiliac Lymph Nodes	December	2	7
ME2L-22-430	SAMN25996458	JANSBP000000000	Cerro	367	parC	Longitudinal	Bovine Subiliac Lymph Nodes	December	3	7
ME2L-22-431	SAMN25996459	JANSBQ000000000	Anatum	64	parC	Longitudinal	Bovine Subiliac Lymph Nodes	December	22	10
ME2L-22-432	SAMN25996460	JANSBR000000000	Montevideo	138	parC, fosA7	Longitudinal	Bovine Subiliac Lymph Nodes	December	20	10
ME2L-22-433	SAMN25996461	JANSBS000000000	Montevideo	138	parC, fosA7	Longitudinal	Bovine Subiliac Lymph Nodes	December	30	12
ME2L-22-434	SAMN25996462	JANSBT000000000	Anatum	64	parC	Longitudinal	Bovine Subiliac Lymph Nodes	December	23	11
ME2L-22-435	SAMN25996463	JANSBU000000000	Lubbock	413	parC, pmrB	Longitudinal	Bovine Subiliac Lymph Nodes	December	23	11
ME2L-22-436	SAMN25996464	JANSBV000000000	Montevideo	138	parC, fosA7	Longitudinal	Bovine Subiliac Lymph Nodes	December	29	12
ME2L-22-437	SAMN25996465	JANSBW000000000	Montevideo	138	parC, fosA7	Longitudinal	Bovine Subiliac Lymph Nodes	December	30	12
ME2L-22-438	SAMN25996466	JANSBX000000000	Lubbock	413	parC	Longitudinal	Bovine Subiliac Lymph Nodes	December	19	10
ME2L-22-439	SAMN25996467	JANSBY000000000	Kentucky	198	parC	Longitudinal	Bovine Subiliac Lymph Nodes	December	28	12
ME2L-22-440	SAMN25996468	JANSBZ000000000	Montevideo	138	parC, fosA7	Longitudinal	Bovine Subiliac Lymph Nodes	December	30	12
ME2L-22-441	SAMN25996469	JANSCA000000000	Lubbock	413	parC	Longitudinal	Bovine Subiliac Lymph Nodes	December	19	10
ME2L-22-442	SAMN25996470	JANSCB000000000	Kentucky	198	parC	Longitudinal	Bovine Subiliac Lymph Nodes	December	28	12
ME2L-22-443	SAMN25996471	JANSCC000000000	Anatum	64	parC	Longitudinal	Bovine Subiliac Lymph Nodes	December	27	12
ME2L-22-444	SAMN25996472	JANSCD000000000	Anatum	64	parC	Longitudinal	Bovine Subiliac Lymph Nodes	December	27	12
ME2L-22-445	SAMN25996473	JANSCE000000000	Montevideo	138	parC, fosA7	Longitudinal	Bovine Subiliac Lymph Nodes	December	30	12
ME2L-22-446	SAMN25996474	JANSCF000000000	Anatum	64	parC	Longitudinal	Bovine Subiliac Lymph Nodes	November	31	6
ME2L-22-447	SAMN25996475	JANSCG000000000	Anatum	64	parC	Longitudinal	Bovine Subiliac Lymph Nodes	November	42	4
ME2L-22-448	SAMN25996476	JANSCH000000000	Lubbock	413	parC	Longitudinal	Bovine Subiliac Lymph Nodes	November	41	4
ME2L-22-449	SAMN25996477	JANSCI000000000	Montevideo	138	parC, fosA7	Longitudinal	Bovine Subiliac Lymph Nodes	November	31	6
ME2L-22-450	SAMN25996478	JANSCJ000000000	Lubbock	413	parC	Longitudinal	Bovine Subiliac Lymph Nodes	October	50	3
ME2L-22-451	SAMN25996479	JANSCK000000000	Montevideo	138	parC	Longitudinal	Bovine Feces	August	58	1
ME2L-22-452	SAMN25996480	JANSCL000000000	Anatum	64	parC	Longitudinal	Bovine Feces	December	4	7
ME2L-22-453	SAMN25996481	JANSCM000000000	Kentucky	198	parC	Longitudinal	Bovine Feces	December	7	8
ME2L-22-454	SAMN25996482	JANSCN000000000	Kentucky	198	parC	Longitudinal	Bovine Feces	December	9	9
ME2L-22-455	SAMN25996483	JANSCO000000000	Montevideo	138	parC, fosA7	Longitudinal	Bovine Feces	June	50	3
ME2L-22-456	SAMN25996484	JANSCP000000000	Montevideo	138	parC, fosA7	Longitudinal	Bovine Feces	November	29	12
ME2L-22-457	SAMN25996485	JANSCQ000000000	Lubbock	413	parC	Longitudinal	Bovine Feces	November	41	4
ME2L-22-458	SAMN25996486	JAOUSA000000000	Kentucky	198	parC	Longitudinal	Feed	October	32	6
ME2L-22-459	SAMN25996487	JANSCR000000000	Cerro	367	parC	Longitudinal	Water	August	49	3
ME2L-22-460	SAMN25996488	JANSCS000000000	Cerro	367	parC	Longitudinal	Water	August	59	1
ME2L-22-461	SAMN25996489	JANSCT000000000	Kentucky	198	parC	Longitudinal	Water	October	23	11
ME2L-22-462	SAMN25996490	JANSCU000000000	Cerro	367	parC	Longitudinal	Water	October	7	8
ME2L-22-463	SAMN25996491	JANSCV000000000	Kentucky	198	parC	Longitudinal	Water	September	21	10
ME2L-22-464	SAMN25996492	JANSCW000000000	Montevideo	138	parC, fosA7	Longitudinal	Water	September	4	7
ME2L-22-465	SAMN25996493	JANSCX000000000	Kentucky	198	parC	Longitudinal	Bovine Subiliac Lymph Nodes	December	3	7
ME2L-22-466	SAMN25996494	JANSCY000000000	Montevideo	138	parC, fosA7	Longitudinal	Bovine Subiliac Lymph Nodes	December	23	11
ME2L-22-467	SAMN25996495	JANSCZ000000000	Lubbock	413	parC, pmrB	Longitudinal	Bovine Subiliac Lymph Nodes	December	20	10
ME2L-22-468	SAMN25996496	JANSDA000000000	Anatum	64	parC	Longitudinal	Bovine Subiliac Lymph Nodes	December	22	10
ME2L-22-469	SAMN25996497	JANSDB000000000	Montevideo	138	parC, fosA7	Longitudinal	Bovine Subiliac Lymph Nodes	November	32	6
ME2L-22-470	SAMN25996498	JANSDC000000000	Kentucky	198	parC	Longitudinal	Bovine Subiliac Lymph Nodes	October	49	3
ME2L-22-471	SAMN25996499	JANSDD000000000	Kentucky	198	parC	Longitudinal	Bovine Subiliac Lymph Nodes	October	49	3
ME2L-22-472	SAMN25996500	JANSDE000000000	Kentucky	198	parC	Longitudinal	Bovine Subiliac Lymph Nodes	October	50	3
ME2L-22-473	SAMN25996501	JANSDF000000000	Lubbock	413	parC	Longitudinal	Bovine Subiliac Lymph Nodes	October	49	3
ME2L-22-474	SAMN25996502	JANSDG000000000	Lubbock	413	parC	Longitudinal	Bovine Subiliac Lymph Nodes	October	50	3
ME2L-22-475	SAMN25996503	JANSDH000000000	Lubbock	413	parC	Longitudinal	Bovine Subiliac Lymph Nodes	October	49	3
ME2L-22-476	SAMN25996504	JANSDI000000000	Lubbock	413	parC	Longitudinal	Bovine Subiliac Lymph Nodes	October	49	3
ME2L-22-477	SAMN25996505	JANSDJ000000000	Anatum	64	parC	Longitudinal	Bovine Subiliac Lymph Nodes	October	49	3
ME2L-22-478	SAMN25996506	JANSDK000000000	Kentucky	198	parC	Longitudinal	Bovine Subiliac Lymph Nodes	October	49	3
ME2L-22-479	SAMN25996507	JANSDL000000000	Kentucky	198	parC	Longitudinal	Bovine Subiliac Lymph Nodes	October	50	3
ME2L-22-480	SAMN25996508	JANSDM000000000	Lubbock	413	parC	Longitudinal	Bovine Subiliac Lymph Nodes	October	50	3
ME2L-22-481	SAMN25996509	JANSDN000000000	Cerro	367	parC	Longitudinal	Bovine Feces	December	10	9
ME2L-22-482	SAMN25996510	JANSDO000000000	Lubbock	413	parC	Longitudinal	Bovine Feces	December	19	10
ME2L-22-483	SAMN25996511	JANSDP000000000	Lubbock	413	parC	Longitudinal	Feedyard Environment	June	22	10
ME2L-22-484	SAMN25996512	JANSDQ000000000	Cerro	367	parC	Longitudinal	Feed	October	11	9
ME2L-22-485	SAMN25996513	JAOURZ000000000	Anatum	64	parC	Longitudinal	Feed	October	20	10
ME2L-22-486	SAMN25996514	JANSDR000000000	Montevideo	138	parC, fosA7	Longitudinal	Feed	September	31	6
ME2L-22-487	SAMN25996515	JANSDS000000000	Cerro	367	parC	Longitudinal	Water	August	22	10
ME2L-22-488	SAMN25996516	JANSDT000000000	Cerro	367	parC	Longitudinal	Bovine Subiliac Lymph Nodes	December	3	7
ME2L-22-489	SAMN25996517	JANSDU000000000	Montevideo	138	parC, fosA7	Longitudinal	Bovine Subiliac Lymph Nodes	December	2	7
ME2L-22-490	SAMN25996518	JANSDV000000000	Virginia	83	parC	Longitudinal	Bovine Subiliac Lymph Nodes	December	12	9
ME2L-22-491	SAMN25996519	JANSDW000000000	Montevideo	138	parC, fosA7	Longitudinal	Bovine Subiliac Lymph Nodes	December	10	9
ME2L-22-492	SAMN25996520	JANSDX000000000	Anatum	64	parC	Longitudinal	Bovine Subiliac Lymph Nodes	December	4	7
ME2L-22-493	SAMN25996521	JANSDY000000000	Lubbock	413	parC	Longitudinal	Bovine Subiliac Lymph Nodes	December	1	7
ME2L-22-494	SAMN25996522	JANSDZ000000000	Cerro	367	parC	Longitudinal	Bovine Subiliac Lymph Nodes	December	4	7
ME2L-22-495	SAMN25996523	JANSEA000000000	Virginia	83	parC	Longitudinal	Bovine Subiliac Lymph Nodes	December	7	8
ME2L-22-496	SAMN25996524	JANSEB000000000	Kentucky	198	parC	Longitudinal	Bovine Subiliac Lymph Nodes	December	9	9
ME2L-22-497	SAMN25996525	JANSEC000000000	Lubbock	413	parC	Longitudinal	Bovine Subiliac Lymph Nodes	December	1	7
ME2L-22-498	SAMN25996526	JANSED000000000	Cerro	367	parC	Longitudinal	Bovine Subiliac Lymph Nodes	December	3	7
ME2L-22-499	SAMN25996527	JANSEE000000000	Anatum	64	parC	Longitudinal	Bovine Subiliac Lymph Nodes	December	12	9
ME2L-22-500	SAMN25996528	JANSEF000000000	Montevideo	138	parC, fosA7	Longitudinal	Bovine Subiliac Lymph Nodes	December	7	8
ME2L-22-501	SAMN25996529	JANSEG000000000	Virginia	83	parC	Longitudinal	Bovine Subiliac Lymph Nodes	December	12	9
ME2L-22-502	SAMN25996530	JANSEH000000000	Anatum	64	parC	Longitudinal	Bovine Subiliac Lymph Nodes	December	3	7
ME2L-22-503	SAMN25996531	JANSEI000000000	Anatum	64	parC	Longitudinal	Bovine Subiliac Lymph Nodes	December	2	7
ME2L-22-504	SAMN25996532	JANSEJ000000000	Kentucky	198	parC	Longitudinal	Bovine Subiliac Lymph Nodes	December	9	9
ME2L-22-505	SAMN25996533	JANSEK000000000	Cerro	367	parC	Longitudinal	Bovine Subiliac Lymph Nodes	December	3	7
ME2L-22-506	SAMN25996534	JANSEL000000000	Kentucky	198	parC	Longitudinal	Bovine Subiliac Lymph Nodes	December	28	12
ME2L-22-507	SAMN25996535	JANSEM000000000	Anatum	64	parC	Longitudinal	Bovine Subiliac Lymph Nodes	December	20	10
ME2L-22-508	SAMN25996536	JANSEN000000000	Anatum	64	parC	Longitudinal	Bovine Subiliac Lymph Nodes	December	19	10
ME2L-22-509	SAMN25996537	JANSEO000000000	Kentucky	198	parC	Longitudinal	Bovine Subiliac Lymph Nodes	November	41	4
ME2L-22-510	SAMN25996538	JANSEP000000000	Montevideo	138	parC	Longitudinal	Bovine Subiliac Lymph Nodes	November	31	6
ME2L-22-511	SAMN25996539	JANSEQ000000000	Anatum	64	parC	Longitudinal	Bovine Subiliac Lymph Nodes	November	41	4
ME2L-22-512	SAMN25996540	JANSER000000000	Lubbock	413	parC	Longitudinal	Bovine Subiliac Lymph Nodes	November	31	6
ME2L-22-513	SAMN25996541	JANSES000000000	Montevideo	138	parC, fosA7	Longitudinal	Bovine Feces	December	11	9
ME2L-22-514	SAMN25996542	JANSET000000000	Anatum	64	parC	Longitudinal	Bovine Feces	December	12	9
ME2L-22-515	SAMN25996543	JAOURY000000000	Kentucky	198	parC	Longitudinal	Bovine Feces	December	20	10
ME2L-22-516	SAMN25996544	JANSEU000000000	Cerro	367	parC	Longitudinal	Bovine Feces	December	21	10
ME2L-22-517	SAMN25996545	JANSEV000000000	Anatum	64	parC	Extra Sampling	Bovine Feces	October	19	10
ME2L-22-518	SAMN25996546	JAOURX000000000	Kentucky	198	parC	Extra Sampling	Bovine Feces	October	20	10
ME2L-22-519	SAMN25996547	JANSEW000000000	Kentucky	198	parC	Extra Sampling	Bovine Feces	October	21	10
ME2L-22-520	SAMN25996548	JANSEX000000000	Montevideo	138	parC, fosA7	Longitudinal	Feedyard Environment	August	23	11
ME2L-22-521	SAMN25996549	JANSEY000000000	Lubbock	413	parC	Longitudinal	Feedyard Environment	July	22	10
ME2L-22-522	SAMN25996550	JANSEZ000000000	Anatum	64	pansuceptible	Longitudinal	Feedyard Environment	July	23	11
ME2L-22-523	SAMN25996551	JANSFA000000000	Cerro	367	parC	Longitudinal	Feedyard Environment	November	23	11
ME2L-22-524	SAMN25996552	JANSFB000000000	Montevideo	138	parC, fosA7	Longitudinal	Feedyard Environment	November	32	6
ME2L-22-525	SAMN25996553	JANSFC000000000	Montevideo	138	parC, fosA7	Longitudinal	Feedyard Environment	November	33	6
ME2L-22-526	SAMN25996554	JANSFD000000000	Kentucky	198	parC	Longitudinal	Feedyard Environment	November	42	4
ME2L-22-527	SAMN25996555	JANSFE000000000	Lubbock	413	parC	Longitudinal	Feedyard Environment	September	50	3
ME2L-22-528	SAMN25996556	JANSFF000000000	Montevideo	138	parC, fosA7	Longitudinal	Feed	August	28	12
ME2L-22-529	SAMN25996557	JANSFG000000000	Kentucky	198	parC	Longitudinal	Feed	June	58	1
ME2L-22-530	SAMN25996558	JANSFH000000000	Kentucky	198	parC	Longitudinal	Feed	September	1	7
ME2L-22-531	SAMN25996559	JANSFI000000000	Anatum	64	parC	Longitudinal	Feed	September	10	9
ME2L-22-532	SAMN25996560	JANSFJ000000000	Montevideo	138	parC, fosA7	Longitudinal	Feed	September	20	10
ME2L-22-533	SAMN25996561	JAOURW000000000	Kentucky	198	pansuceptible	Longitudinal	Feed	September	57	1
ME2L-22-534	SAMN25996562	JANSFK000000000	Cerro	367	parC	Longitudinal	Water	August	12	9
ME2L-22-535	SAMN25996563	JANSFL000000000	Cerro	367	parC	Longitudinal	Water	August	32	6
ME2L-22-536	SAMN25996564	JANSFM000000000	Anatum	64	parC	Longitudinal	Bovine Subiliac Lymph Nodes	November	33	6
ME2L-22-1350	SAMN31536793	JAPJSP000000000	Kentucky	198	parC	Paired	Bovine Feces	December	10	9
ME2L-22-1351	SAMN31536794	JAPJSO000000000	Virginia	83	parC	Paired	Bovine Feces	December	12	9
ME2L-22-1352	SAMN31536795	JAPJSN000000000	Cerro	367	parC	Paired	Bovine Feces	December	19	10
ME2L-22-1353	SAMN31536796	JAPJSM000000000	Kentucky	198	parC	Paired	Bovine Feces	December	2	7
ME2L-22-1354	SAMN31536797	JAPJSL000000000	Cerro	367	parC	Paired	Bovine Feces	December	2	7
ME2L-22-1355	SAMN31536798	JAPJSK000000000	Lubbock	413	parC	Paired	Bovine Feces	December	20	10
ME2L-22-1356	SAMN31536799	JAPJSJ000000000	Cerro	367	parC	Paired	Bovine Feces	December	22	10
ME2L-22-1357	SAMN31536800	JAPJSI000000000	Cerro	367	parC	Paired	Bovine Feces	December	23	11
ME2L-22-1358	SAMN31536801	JAPJSH000000000	Lubbock	413	parC	Paired	Bovine Feces	December	23	11
ME2L-22-1359	SAMN31536802	JAPJSG000000000	Anatum	64	parC	Paired	Bovine Feces	December	27	12
ME2L-22-1360	SAMN31536803	JAPJSF000000000	Kentucky	198	parC	Paired	Bovine Feces	December	27	12
ME2L-22-1361	SAMN31536804	JAPJSE000000000	Kentucky	198	parC	Paired	Bovine Feces	December	28	12
ME2L-22-1362	SAMN31536805	JAPJSD000000000	Kentucky	198	parC	Paired	Bovine Feces	December	28	12
ME2L-22-1363	SAMN31536806	JAPJSC000000000	Cerro	367	parC	Paired	Bovine Feces	December	3	7
ME2L-22-1364	SAMN31536807	JAPJSB000000000	Cerro	367	parC	Paired	Bovine Feces	December	3	7
ME2L-22-1365	SAMN31536808	JAPJSA000000000	Cerro	367	parC	Paired	Bovine Feces	December	3	7
ME2L-22-1366	SAMN31536809	JAPJRZ000000000	Anatum	64	parC	Paired	Bovine Feces	December	30	12
ME2L-22-1367	SAMN31536810	JAPJRY000000000	Anatum	64	parC	Paired	Bovine Feces	December	4	7
ME2L-22-1368	SAMN31536811	JAPJRX000000000	Cerro	367	parC	Paired	Bovine Feces	December	4	7
ME2L-22-1369	SAMN31536812	JAPJRW000000000	Kentucky	198	parC	Paired	Bovine Feces	December	7	8
ME2L-22-1370	SAMN31536813	JAPJRV000000000	Kentucky	198	parC	Paired	Bovine Feces	December	9	9
ME2L-22-1371	SAMN31536814	JAPJRU000000000	Kentucky	198	parC	Paired	Bovine Feces	December	9	9
ME2L-22-1372	SAMN31536815	JAPJRT000000000	Anatum	64	parC	Paired	Bovine Feces	November	32	6
ME2L-22-1373	SAMN31536816	JAPJRS000000000	Anatum	64	parC	Paired	Bovine Feces	November	33	6
ME2L-22-1374	SAMN31536817	JAPJRR000000000	Montevideo	138	parC, fosA7	Paired	Bovine Feces	November	33	6
ME2L-22-1375	SAMN31536818	JAPJRQ000000000	Lubbock	413	parC	Paired	Bovine Feces	November	34	6
ME2L-22-1376	SAMN31536819	JAPJRP000000000	Kentucky	198	parC	Paired	Bovine Feces	November	34	6
ME2L-22-1377	SAMN31536820	JAPJRO000000000	Kentucky	198	parC	Paired	Bovine Feces	October	50	3
ME2L-22-1378	SAMN31536821	JAPJRN000000000	Kentucky	198	parC	Paired	Bovine Feces	October	50	3
ME2L-22-1379	SAMN31536822	JAPJRM000000000	Kentucky	198	parC	Paired	Bovine Feces	October	50	3
